# Supplementary material for: Antitumor Activity and Multi-Target Mechanism of Phenolic Schiff Bases Bearing Methanesulfonamide Fragments: Cell Cycle Analysis and a Molecular Modeling Study
Source: Int J Mol Sci. 2024 Dec 19;25(24):13621. doi: 10.3390/ijms252413621 (PMC11728000; doi:10.3390/ijms252413621)
Supplement: Supplementary file 1 [file ijms-25-13621-s001.zip]

Archive with 1 entries (1 files):
- ijms-3339929-supplementary.pdf
